# Supplementary material for: LncRNA SMARCD3-OT1 Promotes Muscle Hypertrophy and Fast-Twitch Fiber Transformation via Enhancing SMARCD3X4 Expression
Source: Int J Mol Sci. 2022 Apr 19;23(9):4510. doi: 10.3390/ijms23094510 (PMC9105468; doi:10.3390/ijms23094510)
Supplement: Supplementary file 1 [file ijms-23-04510-s001.zip]

Archive with 1 entries (1 files):
- ijms-1637009-supplementary.pdf
